# Supplementary material for: Molecular Pathogenesis of the Coronin Family: CORO2A Facilitates Migration and Invasion Abilities in Oral Squamous Cell Carcinoma
Source: Int J Mol Sci. 2021 Nov 24;22(23):12684. doi: 10.3390/ijms222312684 (PMC8657730; doi:10.3390/ijms222312684)
Supplement: Supplementary file 1 [file ijms-22-12684-s001.zip]

Archive with 2 entries (2 files):
- 20211117_IJMS CORO2A facilitates migration and invasive abilities_ in OSCC Supplemental Tables.xlsx
- IJMS CORO2A facilitates migration and invasion abilities_ in OSCC supplementary figures.pptx
