# Supplementary material for: Molecular Pathogenesis of the Coronin Family: CORO2A Facilitates Migration and Invasion Abilities in Oral Squamous Cell Carcinoma
Source: Int J Mol Sci. 2021 Nov 24;22(23):12684. doi: 10.3390/ijms222312684 (PMC8657730; doi:10.3390/ijms222312684)
Supplement: Supplementary file 1 [file ijms-22-12684-s001.zip › 20211117_IJMS CORO2A facilitates migration and invasive abilities_ in OSCC Supplemental Tables.xlsx]

## Sheet: Supplemental Table-1
Supplemental Table S1. Univariate analysis of 5 year overall survival by Cox regression test
gene name	hazard ratio	lower 95% confidence interval	upper 95% confidence interval	p-value
CORO1A	0.8201	0.5857	1.148	0.248
CORO1B	1.506	1.073	2.112	0.0178
CORO1C	1.077	0.7695	1.507	0.666
CORO2A	1.456	1.037	2.045	0.0302
CORO2B	1.018	0.7279	1.423	0.919
CORO6	1.278	0.9133	1.789	0.152
CORO7	0.8417	0.6008	1.179	0.317

## Sheet: Supplemental Table-2
Supplemental Table S2. Clinical features of four OSCC cases used for immunohistochemical staining
sample No.	Age	Sex	Location	cT	cN	cM	cStage	pT	pN	Differentiation
A	75	F	gingiva	2	2b	0	Ⅳa	4a	2b	well
B	65	M	tounge	2	1a	0	Ⅲ	2	1a	moderate
C	54	M	gingiva	4	2b	0	Ⅳa	4a	2b	well
D	84	M	tounge	4	2b	0	Ⅳa	4a	2b	well

## Sheet: Supplemental Table-3
Supplemental Table S3. Features of Fibroblast and HNSCC Cell lines
Cell line Name	Location	Age	Sex	Virus infection
IMR-90	lung	embryo	Female	Unverified
MRC-5	tongue	embryo	Male	Unverified
Ca9-22	gingiva	not listed	Male	-
HSC-2	oral floor	69	Male	-
HSC-3	tongue	64	Male	-
Sa3	upper gingiva	63	male	-
SAS	tongue	not listed	not listed	-
HO-1-N-1	buccal mucosa	not listed	not listed	-

## Sheet: Supplemental Table-4
Supplemental Table S4. Used reagents in this study
TaqMan primers and probes	Assay ID		Company
CORO2A	Hs00185610_m1		Applied Biosystems, Waltham, Massachusetts, USA
GAPDH	Hs02786624_g1		Applied Biosystems, Waltham, Massachusetts, USA
Pre-miR™ miRNA Precursor	Assay ID	Concentration
miR-140-5p	AM17100	10nM	Thermo Fisher Scientific, Waltham, Massachusetts, USA
miR-125b-5p	AM17101	10nM	Thermo Fisher Scientific, Waltham, Massachusetts, USA
negative control miRNA #2	AM17111	10nM	Thermo Fisher Scientific, Waltham, Massachusetts, USA
antibody	catalog number	dilution
anti-CORO2A	HPA041302	1/500	Sigma-Aldrich, St Louis, MO,USA
GAPDH	sc-3223	1/1000	Santa Cruz Biotechnology, Santa Cruz, CA, USA
EnVision+ System- HRP anti rabbit Labelled Poly	K4003		Dako, Santa Clara, USA
Stealth Select RNAi siRNA	Assay ID	Concentration
siCORO2A-1	HSS111335	10nM	Invitrogen, Carlsbad, CA, USA
siCORO2A-2	HSS111336	10nM	Invitrogen, Carlsbad, CA, USA

## Sheet: Supplemental Table-5
Supplemental Table S5. Clinical features of TCGA-OSCC patients
		total (n=343)
Age	min-max (median)	19-90(61)
Sex	Male	230 (67.1%)
	Female	113 (32.9%)
Clinical T stage	1	20 (5.8%)
	2	112 (32.7%)
	3	86 (25.1%)
	4	116 (33.8%)
	NX	5 (1.5%)
	NA	4 (1.2%)
Clinical N stage	0	183 (53.4%)
	1	62 (18.1%)
	2	83 (24.2%)
	3	2 (0.6%)
	NX	10 (2.9%)
	NA	3 (0.9%)
Clinical Stage	Ⅰ	12 (3.5%)
	Ⅱ	87 (25.4%)
	Ⅲ	76 (22.2%)
	Ⅳ	160 (46.6%)
	NA	8 (2.3%)
Primary site	Alveolar Ridge	18 (5.2%)
	Buccal Mucosa	22 (6.4%)
	Floor of mouth	65 (19.0%)
	Hard Palate	7 (2.0%)
	Lip	3 (0.9%)
	Oral Cavity	86 (25.1%)
	Oral Tongue	142 (41.4%)

## Sheet: Supplemental Table-6
Supplemental Table S6. Clinical features of three OSCC patients for miRNA signature
sample No.	Age	Sex	Location	cT	cN	cM	cStage	pT	pN	Differentiation
1	49	M	tongue	3	0	0	Ⅲ	4a	3b	well
2	30	F	tongue	2	0	0	Ⅱ	3	0	well
3	60	M	tongue	4a	2c	0	Ⅳa	4a	2c	modearte
